# Supplementary material for: Prediagnostic Blood Selenium Status and Mortality among Patients with Colorectal Cancer in Western European Populations
Source: Biomedicines. 2021 Oct 22;9(11):1521. doi: 10.3390/biomedicines9111521 (PMC8614984; doi:10.3390/biomedicines9111521)
Supplement: Supplementary file 1 [file biomedicines-09-01521-s001.zip]

Archive with 1 entries (1 files):
- biomedicines-1411954-supplementary.pdf
